# Supplementary material for: Identification of QTL for resistance to root rot in sweetpotato (Ipomoea batatas (L.) Lam) with SSR linkage maps
Source: BMC Genomics. 2020 May 15;21:366. doi: 10.1186/s12864-020-06775-9 (PMC7229581; doi:10.1186/s12864-020-06775-9)
Supplement: Supplementary file 3 — Additional file 3: Table S1. Sequence information of SSR primers for map construction. [file 12864_2020_6775_MOESM3_ESM.xlsx]

## Sheet: Sheet1
Table S1 Sequence information of SSR primers for map construction
SSR primers	Forward primer sequence (5' to 3')	Reverse primer sequence (5' to 3')
IES1	ACAATAGCAGCAGTCCGGTA	TTGAAGGATCTGAGATGGGG
IES3	TGCACTTTGCAGTCTCTTCC	TCATAACCGAAAATCAGCCC
IES4	CCCTTCTTTCTGCGACTGAT	AGAAAGGACGAAGAGAGCCC
IES5	ACGGAAGATAAACGCTCCCT	TGTTTGCTGCACTTCCAAAG
IES8	CCAACAACAAAAATCCCAGTC	TAAACTGAGGGAAATTGGCG
IES9	TGAAGACAAGCATGGCAAAG	GCCTGGAAACTGCTATTGCT
IES11	GCGTCTCACTTCCAGCTTTC	AATTCCGGCAATAACGACAG
IES12	AACACCCAAAACTCACTGCC	GAAAGGCAAATTCCCAACAA
IES13	CTAGTTGCTACAGCTCCCCG	TGATCCAGAACCGTAAAGCC
IES14	TATAGACAGAGACACACAGAGAGTTTT	AATTCCCTAACGCTGGGTCT
IES15	TGATTGATCTCTCGTTACCAGC	ACAGATCCTCCACCTGCATC
IES16	GCGACGAGGGAGATAGTGAG	AGAGCATTCAGTCCCGAGAA
IES17	TCATCTTCATCCTCAATTCGTG	GAAGCTCGGGATTCAACCTT
IES18	ACCCGCATAGACACTCACCT	TAGTCGATCGCAACTGTGGA
IES24	CCAACCAAAGTGTCTGTGTGA	ACCCAGTGGAAGTAAGGGCT
IES25	ATCCCGTTAAGAGCAAACCC	GAGATGGGTGGGAGAAGTGA
IES28	AAAATGTACTCGGCGGTGC	CGGTGAGAACAAGACAAGCA
IES29	AGGACAGGACAGGACACACC	ATGCGTCGGTTTATCGTAGG
IES32	TGGCTACTCGAAGCCCTAAA	AGTACAGCCATCTTCACGCC
IES33	ATGCGAATGGGAGAGAAGAA	CTACTGGAACCTGAGGAGCG
IES34	AATAACCGCTACAACAGCCG	GTTAATCCCTGCGTTCTCCA
IES37	CTGCTTGATCATTTGGCTGA	TTGGAACAAACAGGTGCTCA
IES39	GTCGCTTCACAATCTCGGA	AGATCCTTCAGCTGAGCCAA
IES42	CCCCGTTTTCCTAGAGAGAGA	CCGAGAGAATGAAGACGGAG
IES43	CAGACCCCCATTTTCCTTTT	AGAGGAGTCGGACGAGTCAA
IES44	CTCCATTTCTCTCCACCCAA	TGGCAGTACAATCTTGGTCG
IES48	TTGTCGTTGATCATCCCAGA	AGTTTGTGCAAAGACCACCC
IES50	TATTCATTTCCCGCTTCAGG	ATCCCATCAACTGCATCACA
IES52	AACGACCAATGTCTTCTCCG	CGAAAGCATTCCCCATTCTA
IES53	CAGGCAGGATAACGAAGCC	CAGACGTCAGAAAGCATCCA
IES55	CGGCTACCTCAAAAATCCAA	TTTTCGTGCAATGCAATCAT
IES56	AAAGAAGAAACACCCAGCCA	CTCTCAGCCCATTCTCTGCT
IES57	CAGGTGAGAGAGAGAGAGAGAGG	TGGAGACTTGGATTCGGTTC
IES60	GCTACGCCTACGCTGCTACT	CTCGCCATTCTCTCAACCTC
IES61	ATGCGATTACCAAAGCCAAC	AACACGGGCATGTATTCCTC
IES63	CAAATCCGACTCGCTTCCTA	GCGTTGAAGCACTTCTGACA
IES64	GAATTGTGGGCTTGTGGC	GCCCAAAGAAGAAGCTGTTG
IES65	GTCAACTCTGCCATTTCCGT	GAGATCGAGGAACCACGAGA
IES67	CAACATCGCCATAACAGTGG	CCAGGAGCTTTGGTCTTCAG
IES68	ACACCACCGAGAACGAGAAT	TGAGCCATGAAATCCAATGA
IES71	GGGATTTTGAGTTGCAGCAT	TCTGGGCAGAAGGAGAAGAA
IES73	TTGTGAACACAACCACCCAT	CCGAACTCGTCGCTGTAGAT
IES82	ACATTTCTGCTGCGATTGTG	CAGCGGAATCTTTTGGAGAG
IES88	TTCCTTCAAAGGCTGTTGCT	GATTCCGACCTTGTTGTCGT
IES91	GAATCAGAAACCTCCCCTCC	GTAAATCCCACCGACCCTTT
IES92	GAATGCGGCGGAATTAGTTA	GCCGTAAGCTGAGGACAGAG
IES93	GAGAACGACGGGTGTCTCAT	ACCAAACCAACCAACTCAGC
IES94	TCAAAGCCATTTCTTCCTCG	TACAGCTTGTTGCTGAACGG
IES95	TCCCATTCAATTCCCCAATA	GAAAGTCTGAGGTTGCTCGG
IES101	TATGCAGACGGTGAAGATGC	CAGTTACATGCCCAGAGCAA
IES104	GAACGCTAAATCCATGGTGG	TGCTCCCTACCTCTCTCCAA
IES105	AATTTCACCTGCGATTCCAC	TTGTATGTTCCGGCTTCTCC
IES107	AAACAAGTTCGGAAACACGG	ACAATGCTGGTCTGGACCTC
IES108	TGGTGCTGTTTTTAGCCCTC	GACGGAAACCTCGTTATCCA
IES109	GATGCGTCCATTGTTGTGAC	TGTGTTGCAGGGGATAGTGA
IES111	TTGGTGAACTAGTCCTGGGG	GATCCTCCAACTCCTCCTCC
IES115	CACCACCCAGACTTCAACCT	GCTTCGGCTTATTCTTCGAC
IES119	TCAAATCGATGCAGATCCAC	AATAGCGAAACAATCGGACG
IES122	TTGGCTTTTGCGAAGAGATT	GAAAATGGCCTCTCTCCCTC
IES123	CAAGGAAGGATTGGTGGAGA	CGCACTAAACAAGGCAACAA
IES128	CAAACTCACAAACACAATCCTCC	TGGGTTCGGAAAGTTCAAAG
IES129	CTTGCCATCTCGCTTCTCTC	ACTCCGGAAAACCCCTAAAA
IES133	GACTTCCTCGAGCAAATGGA	GAATGAGGCGGTGGAGATAA
IES135	TGGATTTAGCTACAAACAATGATCT	AAAACATCCCCAACCCTTTC
IES136	GTCTTCTCTCCTCTCCCGCT	GTTCGACCCATTCTTGTCGT
IES138	TGGAGGTCACCATTCAACAA	GTGAATATGGGGTTGATGGG
IES140	GATCTTTTGGCTTTTGCTGC	GACCCATATGGTAGCGGAGA
IES142	AGTCTTCTTCTAAGCCCGCC	CGAGTTTCTCCTCAAGGCTG
IES143	ATCCACAACAAAGGCCTCAC	GACTTTCTCGTAGCCGGAGA
IES148	TAGGAAAATGGCGGAGAATG	GCTTGAACCACCTTAGCAGC
IES151	CTTTGCCGTCTGGTTCTCAT	ACCGGAGAGATGTACGATGG
IES152	TCGACCGTCGTATCCCTACT	CATGGGGTCCACTTTCACTC
IES153	TGACCGACAGTCAGTGAACAG	AAGTATGTGTTGGGGAACGC
IES155	AGAGGTTCTCTTCGTCGCTG	GCAAACGCAGTTGAGAATCA
IES159	TGTACGGAGGGGAGTTTCAG	CTCCAGCTGTTTGGTCTTCC
IES160	AACGGCCAGAGATTGTGAAG	CATGGCAAATCATCGTCATC
IES161	CACTCTCCGAACAACCACAA	AATTCCCTGATTGCCCTTCT
IES163	GAACAGTGTAGCCACGGACA	CAAAGCCCAAGACCAGAGAG
IES164	TTTCCTGCCGAATAACAACC	TTGATGATGAAGTTGCAGCC
IES165	ACGGCTGATTTGTTGGAAAC	AATGGCCTTCTGAAATGTGC
IES166	CTGCTAACAGCCCCACTAGC	ATGCTCCCTGAACAACATCC
IES167	GGTGTCGTATAGGGAAGCCA	TGTTCTGTCACCATGCCATT
IES168	GGCGATTCGCTCAGACTAAC	GAGATAGGTTGGGACACCGA
IES172	TACGGCAAATTCAAGCCTTC	AGCTTTCTTGGACTTGAGCG
IES176	CACCGCCAGAATTTGAGTTT	GCCCTGTCAGCATCTTCTTC
IES177	CAAACATGGACGAAATCACG	TCACCGTCGTCATCGTACTC
IES178	TCTTCCCCACACTCTGCTCT	CAGGTATTCCCCCATGATTG
IES183	ATTCGGGTTTTACCCGTCTC	AACATGTGGAGCTCTTTGGC
IES186	TAGGGAATCCCGGAAAAATC	GAGAACAGCTCCTTCGCATC
IES187	GAATCCACGATGTACGACCC	AGTATGTCGGTGACGAGCCT
IES188	GTCACCTGGCTCTTGTGGAT	CGGAGTTGCAGATCCTTGAT
IES196	TGTATACGTAGACTCGGGAGAGA	TCAGGGGGAAACAACTCAAC
IES197	CTCAGAGCCACCATGGATTT	CCGGATATACTGGGGTAGCA
IES200	ATTAAAGTGTCCGAGGTGCG	CTCGCGCATGTGGAGTTAG
IES201	GGATTTTGGACAGGTCTGGA	GAGAAGCGAGCAAATTGAGG
IES207	GGCACACGCATATTTAGAGAGA	GCTCTCCGTCCATGCTAAAG
IES208	CACCGTCCACCCACTATCTC	CACCGGTCCTTGTAGTTGCT
IES212	CCCTCACAATCTCACCGAAT	TAGATGGGAGTCCGCATAGG
IES218	ACTGCCAAACTTGTCGTTCT	AAGCCAACCCAGAGACTGAA
IES220	CGGGAGACCTCTCTCTCCTT	TGCTATTCTTGGACCCAACC
IES223	TCACGTACTACTCCAACCTTCAA	TAAGGAAAAAGCCAGTGCGT
IES229	TCGAGATCTCAGAGGACCGT	CCAGCATCAATCTACAAGGGA
IES230	GGGAGAGGGAGAGAAGAGGA	GCTACACAGCCACTGGGAAT
IES232	CCGCTCTGTATCTGGAAAGA	TGAGTCCATCGATGTGGGTA
IES233	TTTGTGGCTCGTCTCAAACA	CCCGGTGAAGATGGAAGTAA
IES234	CAGAAAGCTCCACCTGCTCT	GCCTCCTCAATCCAATTCAA
IES236	AAAGGTTGTGCTAGCGGAGA	CAACATTGGCTTGACCTTGA
IES239	CAGAGCCACACACTTTGGTG	TCTGCAAACCTCCAAACACA
IES241	GTTTGTTCTCGAGGGATGGA	CCACAACCACAACCCCTAAA
IES242	GCAGGTAGATTCACGTCGCT	ATCTTCCACCAATGTTTCGC
IES249	CACCAACAACATCCTCAACG	GGCTTCACCTGAACCACAGT
IES252	CGCTATTACGCCCAAAACAT	GAGTAGACCGCTGAGGATGC
IES257	CTCCACGTGGCTGAACACTA	GTCGCCGGAGTTATTGTTGT
IES262	GTCCGAAGAGTCAACGGAGA	ATCGTCACATTCAGCAGCAG
IES266	AACAGAGAGAGTCCAGCCCA	CCTTCTGGAGATTGCAAAGC
IES270	CTCGCTCACGATTGATGATG	CGGAGTGGTAGGGCTAAACC
IES272	GAGACTGAACTTTGCCTGGG	GCTTGATGGGGTCCTTGTTA
IES273	AAGCCCGTGATTGTCTTGTC	TCCATCCTTCCTGAAAGCAG
IES274	GAGCAGGAGGCTACAACCAG	ATGCCCTCCCTTCACTTCTT
IES276	CCTTTCTCCGCTTCACACTC	GTGTAGGCGGAATGGGAGTA
IES277	CTGATAACCGTAGCGCCAAT	TATTCGGTTCGGATCTGGTC
IES281	TGCCATTGCCATAACTTCCT	CCTTGCTCTCCTTCTTCCCT
IES288	CACCGCCTTACGTTCCTAAA	ACTGGACAGCACGTGTCCTT
IES293	CAACAACTGGCACTTGCACT	GTGGCATCTGAGGTTGAGGT
IES295	ACACCGACAACCTCTTCACC	TTCAGGTTTTCGCTTCTCGT
IES298	GTCTCTCCTTTCCCTGACCC	TCAACGAGAAAAGGGTCCAC
IES299	TAGGGAGCAATGATTGGGAG	GTGGGGAGGTGGAGAATACA
IES306	CTTCCGTTTCTGCTCTTTGG	TGTGGAATTCCCTTTCTTCG
IES311	TTCGAATCAACAGCAGCAAC	CGGAGCTATGAATCTGAGGC
IES313	CAGATTCTTGGGCTCAGAGG	CGCTTGGAATCAACAGGATT
IES314	TTGAATCTTGATCTTGCCCC	AAGGCATCGGTACAATCCTG
IES315	CTATAGGTTGGCACCGGAAA	TTGTGGGCTATATTGGCTCC
IES319	CCGATTGCCTTCAAGTCTTC	CAAAACGAGCAGCTTTTTCC
IES320	AGGGCATCAAGACTGATTGG	CTTGTGGTCCACCCTCTGAT
IES323	ACCCCAACACAAGTAGCCAG	TTATGGCCATCCCAATGTTT
IES325	TTCTTGCGCACTTGTGATTC	AGAGCGATAAGAAATGGCGA
IES326	TCTGGTGTTCATGGGCTACA	CGTGCAAAGTTTTGAGAGCA
IES330	CTTGCTCGTCAATTACGCCT	GCACTCTCCACTTCCTCGTC
IES334	CCGGACAGACCTAGACCAGA	TCAGAGTCAACGGAAAGGCT
IES338	TCGATATTGGATTTGGTGCC	GCGTCAAACTCTCGTGCATA
IES347	CAAACGCATCCTCTCTCACA	AAATCAAGACCAAAATGCCG
IES348	CCAACTCGACTCTCCCCATA	GGCGTTGGTAAAAACTCGAA
IES351	CTACGCCGATTCAGCAAGTT	GAAGACGCCTGTTTGCTCTC
IES356	ACCTAGCTGAGGATGGTTGC	TGACCAGATTCCAGAAAGGC
IES359	CTGCTCATCCGGGTCATATT	GTAGCCAGCGGCATGTTATT
IES361	TCAAACCTTTAGCCACACCC	TGGTGGTGGTTGAATTGAGA
IES362	CTGTCCTTGCCCTAGCTTTG	AGGGTGAGCGATCTAGGGTT
IES364	GCTGAGAAGCTAAGCTCGGA	CAGCCTTGAATCGCAACATA
IES365	ACATCGGTAGAGTCAACGGC	GGACTGTACAGGACCGGAGA
IES366	ATTGGTGGAGCTAGTGGTGG	TCAAAGAGCGAGAATCCCAT
IES368	GCTTAACGACGACACCCAAT	AGCTCCTCAGCAGTTCGTTC
IES376	GGACGAAGAGATTGACTCGC	TTGCCGCCTTATTCACAAAT
IES381	GGCTAATGTGTCCGTGGAGT	AAGCTGAATCCCATGTCGTC
IES394	CCGGGTCAGAGATTGTGTTT	TCGAAACAAGACCATCCTCC
IES397	GCCGGGACTATCAGAAACAA	GAAATCTTCTCCCCCGTCTC
