# Supplementary material for: Identification of QTL for resistance to root rot in sweetpotato (Ipomoea batatas (L.) Lam) with SSR linkage maps
Source: BMC Genomics. 2020 May 15;21:366. doi: 10.1186/s12864-020-06775-9 (PMC7229581; doi:10.1186/s12864-020-06775-9)
Supplement: Supplementary file 4 — Additional file 4: Table S2. Corresponding linkage groups among Jizishu 1 and Longshu 9 maps. [file 12864_2020_6775_MOESM4_ESM.xlsx]

## Sheet: Sheet1
Table S2 Corresponding linkage groups among Jizishu 1 and Longshu 9 maps
Double-simplex markers	Corresponding linkage groups		Double-simplex markers	Corresponding linkage groups
	Jizishu 1	Longshu 9		Jizishu 1	Longshu 9
IES223-2ds**	JZ1(01.01)	L9(00.59)	IES42-14ds**	JZ1(07.02)	L9(00.78)
IES151-4ds**	JZ1(01.03)	L9(00.55)	IES28-2ds**	JZ1(07.03)	L9(04.06)
IES151-3ds**	JZ1(01.03)	L9(00.55)	IES28-1ds**	JZ1(07.03)	L9(04.06)
IES266-3ds**	JZ1(01.04)	L9(08.01)	IES262-3ds**	JZ1(08.01)	L9(00.72)
IES266-4ds**	JZ1(01.04)	L9(08.01)	IES262-8ds**	JZ1(08.01)	L9(00.72)
IES325-10ds**	JZ1(02.01)	L9(03.01)	IES64-7ds**	JZ1(08.02)	L9(06.06)
IES44-4ds**	JZ1(02.02)	L9(02.05)	IES223-11ds	JZ1(00.40)	L9(00.59)
IES44-3ds**	JZ1(02.02)	L9(02.05)	IES223-7ds	JZ1(00.40)	L9(00.59)
IES44-5ds**	JZ1(02.02)	L9(02.05)	IES223-1ds**	JZ1(00.40)	L9(00.59)
IES60-5ds**	JZ1(02.03)	L9(06.01)	IES223-8ds**	JZ1(00.40)	L9(00.59)
IES394-5ds**	JZ1(02.05)	L9(00.66)	IES325-1ds**	JZ1(00.41)	L9(00.55)
IES208-2ds**	JZ1(02.06)	L9(08.05)	IES60-10ds**	JZ1(00.44)	L9(08.03)
IES208-3ds**	JZ1(02.06)	L9(08.05)	IES60-7ds**	JZ1(00.44)	L9(08.03)
IES208-5ds**	JZ1(02.06)	L9(08.05)	IES60-15ds**	JZ1(00.44)	L9(08.03)
IES348-4ds	JZ1(03.01)	L9(02.02)	IES60-1ds**	JZ1(00.44)	L9(08.03)
IES348-1ds**	JZ1(03.01)	L9(02.02)	IES60-4ds**	JZ1(00.44)	L9(08.03)
IES348-2ds**	JZ1(03.01)	L9(02.02)	IES151-8ds**	JZ1(00.49)	L9(00.61)
IES348-3ds	JZ1(03.01)	L9(02.02)	IES151-9ds**	JZ1(00.49)	L9(00.61)
IES101-10ds**	JZ1(03.02)	L9(00.75)	IES92-10ds**	JZ1(00.50)	L9(02.04)
IES101-6ds*	JZ1(03.02)	L9(00.75)	IES92-3ds	JZ1(00.50)	L9(02.04)
IES101-5ds*	JZ1(03.02)	L9(00.75)	IES201-3ds*	JZ1(00.53)	L9(01.04)
IES42-11ds**	JZ1(03.03)	L9(06.04)	IES201-8ds**	JZ1(00.53)	L9(01.04)
IES42-6ds**	JZ1(03.03)	L9(06.04)	IES201-6ds**	JZ1(00.53)	L9(01.04)
IES356-4ds**	JZ1(04.01)	L9(03.01)	IES201-9ds**	JZ1(00.53)	L9(01.04)
IES356-6ds**	JZ1(04.01)	L9(03.01)	IES201-4ds**	JZ1(00.53)	L9(01.04)
IES207-10ds**	JZ1(04.02)	L9(01.06)	IES201-5ds**	JZ1(00.53)	L9(01.04)
IES8-2ds	JZ1(04.05)	L9(00.74)	IES94-2ds**	JZ1(00.56)	L9(00.73)
IES281-6ds**	JZ1(05.01)	L9(00.57)	IES29-9ds**	JZ1(00.57)	L9(09.04)
IES257-2ds**	JZ1(05.01)	L9(00.57)	IES29-3ds**	JZ1(00.57)	L9(09.04)
IES257-1ds**	JZ1(05.01)	L9(00.57)	IES29-4ds**	JZ1(00.57)	L9(09.04)
IES257-4ds**	JZ1(05.01)	L9(00.57)	IES107-11ds**	JZ1(00.58)	L9(09.05)
IES200-8ds**	JZ1(05.02)	L9(00.65)	IES107-14ds	JZ1(00.58)	L9(09.05)
IES200-7ds**	JZ1(05.02)	L9(00.65)	IES119-1ds	JZ1(00.60)	L9(05.04)
IES136-2ds**	JZ1(05.03)	L9(00.84)	IES119-4ds**	JZ1(00.60)	L9(05.04)
IES4-12ds**	JZ1(05.05)	L9(01.05)	IES208-1ds**	JZ1(00.63)	L9(08.04)
IES4-9ds**	JZ1(05.05)	L9(01.05)	IES208-6ds**	JZ1(00.63)	L9(08.04)
IES4-6ds	JZ1(05.05)	L9(01.05)	IES208-4ds**	JZ1(00.63)	L9(08.04)
IES4-10ds	JZ1(05.05)	L9(01.05)	IES68-5ds**	JZ1(00.69)	L9(00.63)
IES4-7ds	JZ1(05.05)	L9(01.05)	IES24-4ds	JZ1(00.70)	L9(06.05)
IES230-1ds	JZ1(06.01)	L9(02.01)	IES24-1ds	JZ1(00.70)	L9(06.05)
IES163-2ds	JZ1(06.01)	L9(02.01)	IES24-2ds	JZ1(00.70)	L9(06.05)
IES163-1ds	JZ1(06.01)	L9(02.01)	IES68-11ds**	JZ1(00.72)	L9(00.64)
IES111-4ds	JZ1(06.01)	L9(02.01)	IES68-8ds**	JZ1(00.72)	L9(00.64)
IES111-3ds*	JZ1(06.01)	L9(02.01)	IES115-12ds**	JZ1(00.73)	L9(08.06)
IES218-6ds**	JZ1(06.03)	L9(05.05)	IES115-3ds**	JZ1(00.73)	L9(08.06)
IES218-1ds**	JZ1(06.03)	L9(05.05)	IES115-5ds**	JZ1(00.73)	L9(08.06)
IES218-2ds**	JZ1(06.03)	L9(05.05)	IES133-2ds**	JZ1(00.82)	L9(05.06)
IES1-2ds	JZ1(06.04)	L9(07.06)	IES133-4ds**	JZ1(00.82)	L9(05.06)
IES42-7ds**	JZ1(07.02)	L9(00.78)	IES152-2ds**	JZ1(00.90)	L9(09.06)
IES42-9ds**	JZ1(07.02)	L9(00.78)	IES152-3ds**	JZ1(00.90)	L9(09.06)
The distorted markers are shown with the asterisks * or **, which indicated significant differences at the 0.05 and 0.01 levels, respectively.
