# Supplementary material for: Identification of QTL for resistance to root rot in sweetpotato (Ipomoea batatas (L.) Lam) with SSR linkage maps
Source: BMC Genomics. 2020 May 15;21:366. doi: 10.1186/s12864-020-06775-9 (PMC7229581; doi:10.1186/s12864-020-06775-9)
Supplement: Supplementary file 5 — Additional file 5: Table S3. Sequence information of 400 pairs of SSR primers. [file 12864_2020_6775_MOESM5_ESM.xlsx]

## Sheet: Sheet1
Table S3 Sequence information of 400 pairs of SSR primers
SSR primers	Forward primer sequence (5' to 3')	Reverse primer sequence (5' to 3')
IES1	ACAATAGCAGCAGTCCGGTA	TTGAAGGATCTGAGATGGGG
IES2	ACAGATCCGAGCAAATCAAC	CCGAACCATCGAGGAAGTAA
IES3	TGCACTTTGCAGTCTCTTCC	TCATAACCGAAAATCAGCCC
IES4	CCCTTCTTTCTGCGACTGAT	AGAAAGGACGAAGAGAGCCC
IES5	ACGGAAGATAAACGCTCCCT	TGTTTGCTGCACTTCCAAAG
IES6	CATTTTGGCTTGGCTTGTCT	TTGCAGCATCTGTGTTCCTC
IES7	CAACCTTTGATTCCTTGCCT	CGCAGGTAACATGAAACCAA
IES8	CCAACAACAAAAATCCCAGTC	TAAACTGAGGGAAATTGGCG
IES9	TGAAGACAAGCATGGCAAAG	GCCTGGAAACTGCTATTGCT
IES10	CTCTTCTCTTCGCGGAAATG	AGGGAATGCATCCTTGTTTG
IES11	GCGTCTCACTTCCAGCTTTC	AATTCCGGCAATAACGACAG
IES12	AACACCCAAAACTCACTGCC	GAAAGGCAAATTCCCAACAA
IES13	CTAGTTGCTACAGCTCCCCG	TGATCCAGAACCGTAAAGCC
IES14	TATAGACAGAGACACACAGAGAGTTTT	AATTCCCTAACGCTGGGTCT
IES15	TGATTGATCTCTCGTTACCAGC	ACAGATCCTCCACCTGCATC
IES16	GCGACGAGGGAGATAGTGAG	AGAGCATTCAGTCCCGAGAA
IES17	TCATCTTCATCCTCAATTCGTG	GAAGCTCGGGATTCAACCTT
IES18	ACCCGCATAGACACTCACCT	TAGTCGATCGCAACTGTGGA
IES19	ACTGCACATTTACGACGCTG	TAAGGAATCTGCGAGGTTGG
IES20	GTGGCTTCCCTCCTCTTTCT	GAAGGCAACTCTTACCCACG
IES21	CGATTCTCACTTCTCCGACG	GGGTAGATATCTCGCGGTCA
IES22	AAAATTTGTATGGTGTGTCTCTTCA	ACCAAGCACTCAGGTATGGC
IES23	TCACACACACTCTTCCGGTG	GCCTCTGATTTCCCATTTCA
IES24	CCAACCAAAGTGTCTGTGTGA	ACCCAGTGGAAGTAAGGGCT
IES25	ATCCCGTTAAGAGCAAACCC	GAGATGGGTGGGAGAAGTGA
IES26	TGAGGAGAAGAGCATTTCCA	TCCGGTTTCTCTTCCTCTGA
IES27	ATACGTCTCCGTGCCATTTC	CACCATTTTTCTCAGCGTCA
IES28	AAAATGTACTCGGCGGTGC	CGGTGAGAACAAGACAAGCA
IES29	AGGACAGGACAGGACACACC	ATGCGTCGGTTTATCGTAGG
IES30	GGGTTGTGCTGGGAAACTAA	GCCAAACCTGTGAACAACCT
IES31	CTCCTTGCAAGTGGAGAAGG	CCCACAAAGCCACATAAAGG
IES32	TGGCTACTCGAAGCCCTAAA	AGTACAGCCATCTTCACGCC
IES33	ATGCGAATGGGAGAGAAGAA	CTACTGGAACCTGAGGAGCG
IES34	AATAACCGCTACAACAGCCG	GTTAATCCCTGCGTTCTCCA
IES35	TGTTGCCTCAATTCAAGTGC	GCTGTTGATGCTGATGGAGA
IES36	GGGTGGTTCAAGAATGAGGA	AATAGCAAAGCTCAAGGGCA
IES37	CTGCTTGATCATTTGGCTGA	TTGGAACAAACAGGTGCTCA
IES38	GGGTTCATGTGCTTCAGGAT	AAACCGTTGAGGTTCACTGG
IES39	GTCGCTTCACAATCTCGGA	AGATCCTTCAGCTGAGCCAA
IES40	TCGGCAATCTCGTTTTCTTC	AGAGCAGCTAATCGAGCCAA
IES41	ATGGAGAACTCATATCGCCG	AGATCGAGAGGAGTGACGGA
IES42	CCCCGTTTTCCTAGAGAGAGA	CCGAGAGAATGAAGACGGAG
IES43	CAGACCCCCATTTTCCTTTT	AGAGGAGTCGGACGAGTCAA
IES44	CTCCATTTCTCTCCACCCAA	TGGCAGTACAATCTTGGTCG
IES45	CGAACCGGATTGTTGTTTCT	GAGCGTAAGATTTCAAGGCG
IES46	CGCATTATTGGGGTGAGACT	CGTCCATCCTCAAAAGGAAC
IES47	AAGCTGTGAATGTGTCGCTG	TTTATACCGATCGCGCCTAC
IES48	TTGTCGTTGATCATCCCAGA	AGTTTGTGCAAAGACCACCC
IES49	CGCAATCGTATACCTCTGTAGTCA	GGAAAGTAGGTGCCATTGGA
IES50	TATTCATTTCCCGCTTCAGG	ATCCCATCAACTGCATCACA
IES51	TCATAATCATCACCACCTCCC	CTTTTCTGCAATTCCTTCGC
IES52	AACGACCAATGTCTTCTCCG	CGAAAGCATTCCCCATTCTA
IES53	CAGGCAGGATAACGAAGCC	CAGACGTCAGAAAGCATCCA
IES54	GCCAGTTTATGGTTGAGGGA	CGAATTGAACAACAAACCCC
IES55	CGGCTACCTCAAAAATCCAA	TTTTCGTGCAATGCAATCAT
IES56	AAAGAAGAAACACCCAGCCA	CTCTCAGCCCATTCTCTGCT
IES57	CAGGTGAGAGAGAGAGAGAGAGG	TGGAGACTTGGATTCGGTTC
IES58	GACAATGAAATGATTCGCCC	GATGCTCTCACCCATGGACT
IES59	TTGCATTTCCTATGTCTTCACTG	AGGTTTCAATGTCGGAGGTG
IES60	GCTACGCCTACGCTGCTACT	CTCGCCATTCTCTCAACCTC
IES61	ATGCGATTACCAAAGCCAAC	AACACGGGCATGTATTCCTC
IES62	GCGGGAAGGATATCATCAGA	ATAGGAGGGCTCGGTTTCTC
IES63	CAAATCCGACTCGCTTCCTA	GCGTTGAAGCACTTCTGACA
IES64	GAATTGTGGGCTTGTGGC	GCCCAAAGAAGAAGCTGTTG
IES65	GTCAACTCTGCCATTTCCGT	GAGATCGAGGAACCACGAGA
IES66	CAATCTCTCCGTTTCCTCCA	ATACTGTCAATATCGCCGCC
IES67	CAACATCGCCATAACAGTGG	CCAGGAGCTTTGGTCTTCAG
IES68	ACACCACCGAGAACGAGAAT	TGAGCCATGAAATCCAATGA
IES69	CGTATGTCATTGGAACGTCG	GAGAACCTCGCACCCAAATA
IES70	GCATGGAAACCATGATCAGA	CATTCTGGGTTAGGGAAGCA
IES71	GGGATTTTGAGTTGCAGCAT	TCTGGGCAGAAGGAGAAGAA
IES72	GAAAATGGGCATTCCTCAAA	CAAACTTTGTGCGTGCTGTT
IES73	TTGTGAACACAACCACCCAT	CCGAACTCGTCGCTGTAGAT
IES74	AAAGTGGGAGATCTCATCGG	GTCCAACGGAGACGTTGTTT
IES75	CAGCTAACCCCCTTGGATTT	GGCAGTCTTCTCACCCTCAG
IES76	AGTGTGACAGTGTCTCCCCC	TTGACATTTCCCCATCATCA
IES77	AGCAAACAGGGCTTACCAGA	GAGGCTGGAGAGATGAAACG
IES78	AAATCAACGCCCATTTCATC	TGTTCCTTGGAAACGTCCTC
IES79	GAGGAGCAGTGGAAGATTGC	GGCTACCAAGAAGTGCTGGA
IES80	TGAATCTTGCAGGTACACGG	ACGAAGCCATGTTTTCAACC
IES81	CACACATTCTTCACTCTCCCC	AGTTGGCTACGGAAAGAGCA
IES82	ACATTTCTGCTGCGATTGTG	CAGCGGAATCTTTTGGAGAG
IES83	TTTCAGCCACCCAAGTCTTC	GAAGATCGGCCTTGACTCTG
IES84	GCACCATACCTTTACCGCAT	CTGCTTTTTCTGAAGTCCCG
IES85	ACGAGGAAAATGATGATGGC	AAATGCATGGATGGGAAGTC
IES86	AAGATGGATTCCGAGGGTCT	TCGAAGTAATAATCGGCGCT
IES87	TGCAATTATCGTTGTTTGGC	CCTTTGCCAATAGGCATGAT
IES88	TTCCTTCAAAGGCTGTTGCT	GATTCCGACCTTGTTGTCGT
IES89	AACCTCGACCCTTTTCGAGT	GATCACGTTCTTGTACGCCA
IES90	CTGACAATGCAAAGCTCTCG	TTCTGGGGTCCTTCAATCAC
IES91	GAATCAGAAACCTCCCCTCC	GTAAATCCCACCGACCCTTT
IES92	GAATGCGGCGGAATTAGTTA	GCCGTAAGCTGAGGACAGAG
IES93	GAGAACGACGGGTGTCTCAT	ACCAAACCAACCAACTCAGC
IES94	TCAAAGCCATTTCTTCCTCG	TACAGCTTGTTGCTGAACGG
IES95	TCCCATTCAATTCCCCAATA	GAAAGTCTGAGGTTGCTCGG
IES96	GTCTGAGCTGCAAACCAACA	GTTCACTTTCGGAGCAGAGG
IES97	AGCTTCGCGGATTTAGACAA	AAATCGGCAAAATTGAATCG
IES98	TGGGGAGAGAAATTGTGAGAG	TGATCATCACAAAGCCCAGA
IES99	CCTGCAGATGATCCTGTTGA	ATCCCTGTCACTTCCTTCCC
IES100	TACCCCAGAAGCCAGAAATG	TGGTCTTCTCCCTTTGCTTG
IES101	TATGCAGACGGTGAAGATGC	CAGTTACATGCCCAGAGCAA
IES102	GCTGACAGCTTCATGGTTGA	ATTCCTGCTCATTGCCTGAT
IES103	TGGCAACTCTCAGAACAACG	GCTATCTACTCCTCCGGGCT
IES104	GAACGCTAAATCCATGGTGG	TGCTCCCTACCTCTCTCCAA
IES105	AATTTCACCTGCGATTCCAC	TTGTATGTTCCGGCTTCTCC
IES106	TCACAGCAGCAACAACATCA	TAAGCAATGCAGTGAGTGCC
IES107	AAACAAGTTCGGAAACACGG	ACAATGCTGGTCTGGACCTC
IES108	TGGTGCTGTTTTTAGCCCTC	GACGGAAACCTCGTTATCCA
IES109	GATGCGTCCATTGTTGTGAC	TGTGTTGCAGGGGATAGTGA
IES110	GCTATTTCCAGAAAAGGGGC	ATGGACCTAAGCCGTTGTTG
IES111	TTGGTGAACTAGTCCTGGGG	GATCCTCCAACTCCTCCTCC
IES112	ATCTTCTTCGACGTCACGCT	GGAGAGAGCGAGTAGAGCGA
IES113	AGTTCCGATTTCTTAGCGCA	CATCGTCACAGGCAGAAGAA
IES114	ACAAAAATGAGATCCACCGC	CCGATCGAGATGTGTTTCCT
IES115	CACCACCCAGACTTCAACCT	GCTTCGGCTTATTCTTCGAC
IES116	CTTTGTTGCCGGAGAATGAT	TTTTCTTTTGCTTTGGGTGG
IES117	CCATCAACAACAACACTCGG	TTCAAGAAAACCAGTTCGGG
IES118	TGGATCCTTCAGTTTTTCGG	TATCTCCTTCCACCTCGTGC
IES119	TCAAATCGATGCAGATCCAC	AATAGCGAAACAATCGGACG
IES120	CAGTACCAACAGCCACCTCA	TAACTTCGCTGGGGCTAGAA
IES121	CAGACAAGTTTTGCGAACCA	GCCCTTCAGCTCAAACAAAG
IES122	TTGGCTTTTGCGAAGAGATT	GAAAATGGCCTCTCTCCCTC
IES123	CAAGGAAGGATTGGTGGAGA	CGCACTAAACAAGGCAACAA
IES124	CCGGTGGTTGAGTCATTTCT	GGACTGTTACAGCTGGAGGC
IES125	ATGATAAAGACGGAGGTGCG	CAATCCCATTTCTGATTCCG
IES126	CACACATACATACAAGGGGGAA	ACGTTAATGAAATCCGCAGG
IES127	CAGCACCATTGCTGTTCAGT	ATGCTAAACCGGTCCTCAAA
IES128	CAAACTCACAAACACAATCCTCC	TGGGTTCGGAAAGTTCAAAG
IES129	CTTGCCATCTCGCTTCTCTC	ACTCCGGAAAACCCCTAAAA
IES130	TCCACTACAAAAACGCACCA	GCCTCTCTTCGTGGTATTGC
IES131	CTTGCTGGCTCACTCCCTT	ACCCATCCAACTGTCACCAT
IES132	GAGGTGTATTCCGGCGAGTA	GACAAGCAAATTCGTGAGCA
IES133	GACTTCCTCGAGCAAATGGA	GAATGAGGCGGTGGAGATAA
IES134	AGTGTCTTGGTTCACTGGGG	CTTCCACTTCTCTTCCGTGC
IES135	TGGATTTAGCTACAAACAATGATCT	AAAACATCCCCAACCCTTTC
IES136	GTCTTCTCTCCTCTCCCGCT	GTTCGACCCATTCTTGTCGT
IES137	ACTGCAGTTCTTGGCGAATC	CCACTCTTTCATCCCGTCAT
IES138	TGGAGGTCACCATTCAACAA	GTGAATATGGGGTTGATGGG
IES139	CACAGTTACAATGGCTGCTG	TTGGACAAAGCAATCATGGA
IES140	GATCTTTTGGCTTTTGCTGC	GACCCATATGGTAGCGGAGA
IES141	TTGACAATAGGGGAGCCAAC	ACGGTGAACTTCTGCTGCTT
IES142	AGTCTTCTTCTAAGCCCGCC	CGAGTTTCTCCTCAAGGCTG
IES143	ATCCACAACAAAGGCCTCAC	GACTTTCTCGTAGCCGGAGA
IES144	TCAACACGCAAAATATCCGA	TGTCCATTAGGCACACAAGG
IES145	AGGCTGAAAGCCACAGAAAA	AGAGTGGCGGGTACTGTGAC
IES146	CAAGATCCCTCTCCCCTTTC	TTCCATTTCCGGTACCACAT
IES147	CCATGGGCGTTACTTCTGAT	TGTGTCCCATCTGTCTGAGC
IES148	TAGGAAAATGGCGGAGAATG	GCTTGAACCACCTTAGCAGC
IES149	CCCGCCAAAGAAATATGATG	CGATGATTCTATCGCCACCT
IES150	CTCAGATTCGCTTCAATCTTCA	GCTTCTTCACTGGTGGCTTC
IES151	CTTTGCCGTCTGGTTCTCAT	ACCGGAGAGATGTACGATGG
IES152	TCGACCGTCGTATCCCTACT	CATGGGGTCCACTTTCACTC
IES153	TGACCGACAGTCAGTGAACAG	AAGTATGTGTTGGGGAACGC
IES154	TCTCACCACCTCCTCCTCAC	TCCTGGAAGAGAGCCTGGTA
IES155	AGAGGTTCTCTTCGTCGCTG	GCAAACGCAGTTGAGAATCA
IES156	AGTGCTGTGGTGCAATCATC	TTCGTCCTCCAAAGTATGCC
IES157	TGCTGTGCTGTGCTGTTGTA	GGAAGCTTGTGGGAAGATGA
IES158	GCCTAATCCCAATCAGCAAA	ACGTGGTAAGGGAGAAGCCT
IES159	TGTACGGAGGGGAGTTTCAG	CTCCAGCTGTTTGGTCTTCC
IES160	AACGGCCAGAGATTGTGAAG	CATGGCAAATCATCGTCATC
IES161	CACTCTCCGAACAACCACAA	AATTCCCTGATTGCCCTTCT
IES162	GGACAAGTCTCCATTTCCGA	TGGTAGCCGGAGACCTTAGA
IES163	GAACAGTGTAGCCACGGACA	CAAAGCCCAAGACCAGAGAG
IES164	TTTCCTGCCGAATAACAACC	TTGATGATGAAGTTGCAGCC
IES165	ACGGCTGATTTGTTGGAAAC	AATGGCCTTCTGAAATGTGC
IES166	CTGCTAACAGCCCCACTAGC	ATGCTCCCTGAACAACATCC
IES167	GGTGTCGTATAGGGAAGCCA	TGTTCTGTCACCATGCCATT
IES168	GGCGATTCGCTCAGACTAAC	GAGATAGGTTGGGACACCGA
IES169	CCTCAGGGCCCTTTAGAAGA	CAGTAGACGGTGACGAGCAA
IES170	CGTGGTGTAAATCCGTACCC	GGAGGTCTCGTCGGTTTGTA
IES171	GGAAACCCGGCTAATACCAT	AGTGCAACCGGTACAGATCC
IES172	TACGGCAAATTCAAGCCTTC	AGCTTTCTTGGACTTGAGCG
IES173	ACTCCTCGAGTAAAGTAGGAAAAA	AAGGTAATGCGTGGGTGAAG
IES174	TTGAAGTCAGCGTCAAATGG	ACAGAGCAATTGAACAGGGC
IES175	TCACGCGCACTGATATCTTC	GAATTGTCCTCCTGAGGCTG
IES176	CACCGCCAGAATTTGAGTTT	GCCCTGTCAGCATCTTCTTC
IES177	CAAACATGGACGAAATCACG	TCACCGTCGTCATCGTACTC
IES178	TCTTCCCCACACTCTGCTCT	CAGGTATTCCCCCATGATTG
IES179	GATCAATCCGGTCCTTCTCA	CCCACCACTGTCACCTTCTT
IES180	CCAAGCAGAAGAAGTCCGAG	GGGGGCTTGAATTGGAGTAT
IES181	TTCTCCTGCCAATCTCCATC	AACGAGAGGGAAAAGCTCGT
IES182	CCAGACTGGCAATGAAGGAT	CCATTAGCTCTTCCGACAGC
IES183	ATTCGGGTTTTACCCGTCTC	AACATGTGGAGCTCTTTGGC
IES184	GTTGAGTCGAATCGGGACAT	ACATCAGCCTGTTTTCCACC
IES185	GCAACTTTTCCAGCTTCGTC	TGGCGTCTTTGTTGTTCTTG
IES186	TAGGGAATCCCGGAAAAATC	GAGAACAGCTCCTTCGCATC
IES187	GAATCCACGATGTACGACCC	AGTATGTCGGTGACGAGCCT
IES188	GTCACCTGGCTCTTGTGGAT	CGGAGTTGCAGATCCTTGAT
IES189	GTGGTTGACTCGGATGGTCT	GGCCACCATTCTTAGCCATA
IES190	AAACCCAAAAGTTTCACCCC	TCGGTATCCTCGGAAGTTTG
IES191	CCTCCGCTCTCCTACCTTCT	ACAACAGGAGGGTCTGCTTC
IES192	GCCAAAAGAAGAAGAGGGCT	AAATGGCGGTCCTTATCCTT
IES193	TCTGTCTCTCTTTCTCGGGC	TTTAGCACGATCATTGCAGC
IES194	AAGCTTGCAAGAAACCTCCA	CTAAGATTCCGCACCCAAAA
IES195	TTTTACAGGGGGTGACAAGG	AATGGGAAATGGACCAACAA
IES196	TGTATACGTAGACTCGGGAGAGA	TCAGGGGGAAACAACTCAAC
IES197	CTCAGAGCCACCATGGATTT	CCGGATATACTGGGGTAGCA
IES198	CAACGTTGTTACCATAGCAAGC	TGGTTGGAATTTGGTTCCAT
IES199	TGGAATTCCTAGTGGGCAAG	ATTTTCTGCATGCTTTTCCG
IES200	ATTAAAGTGTCCGAGGTGCG	CTCGCGCATGTGGAGTTAG
IES201	GGATTTTGGACAGGTCTGGA	GAGAAGCGAGCAAATTGAGG
IES202	GTAGTGGATTTGGCAAGGGA	GGCAGGGGAACATACAAAGA
IES203	TGAGCAAGTTGTTGGCTGAC	ATGCAGTGCTCTTTGATCCC
IES204	TATCCCCACCTCAGTTCAGC	GCCATCGACGGAGAGTAGAC
IES205	TAACCTTCAAACTCCACCCG	CGGGATCATAGAGAAGCTCG
IES206	TAGCTTCCGCTTCTGCTCTC	CCCTGAAGTTGCCAGAAGTC
IES207	GGCACACGCATATTTAGAGAGA	GCTCTCCGTCCATGCTAAAG
IES208	CACCGTCCACCCACTATCTC	CACCGGTCCTTGTAGTTGCT
IES209	AAACGCCGAATTCAACACTC	GAATCAAAAGAATTGGCGGA
IES210	CCACCCTATGGGTTTTGTTG	CCGAAAAAGGGCTCATAACA
IES211	TATTCTTGATTGGAAGCCCG	CACCTTTACCAATTGCTTTACAA
IES212	CCCTCACAATCTCACCGAAT	TAGATGGGAGTCCGCATAGG
IES213	AAATGACTTCACACCCGAGG	CATGTTCTGCGCAAAATAACA
IES214	AATCCTCATCAAGCACCTGG	CTTCAAAGGCAAGCTTCCAA
IES215	GCTGTTGTTGCCTTTCCAGT	CTGTAGTGGCTCAATCCGGT
IES216	CAAAATCGCCAAAAACCACT	CTGGGAAATCCATAAAGGCA
IES217	AGTCAAGGAATGCCAGGCTA	ATCAAGAAAACGCGAAAGGA
IES218	ACTGCCAAACTTGTCGTTCT	AAGCCAACCCAGAGACTGAA
IES219	GGAATCCGGTAAAAAGGAGC	CAGTGCCATTGCTCAGAAAA
IES220	CGGGAGACCTCTCTCTCCTT	TGCTATTCTTGGACCCAACC
IES221	AGAACGTGGTGAAACCAAGG	TTCTGTGACCCCTGGGATAG
IES222	TCTCATCTCTAAACACTTCAAGAGG	ATACATCCCGGCATATCCAA
IES223	TCACGTACTACTCCAACCTTCAA	TAAGGAAAAAGCCAGTGCGT
IES224	CTGCAAATTCGGTCACAGC	AAACAGTTGCCTGTATGCCC
IES225	CCCACATATCCTGTCCCAGT	GAGCCACTAGGTTGAGCAGG
IES226	AAACCACGCAATCTCGAATC	GTTTGCCTTCGGCTTCAATA
IES227	GACCTTCACTGCGAGGCTAC	GTTTGCTCTGCCTCAGTTCC
IES228	GCTTTCTCTGGGAGGCTTCT	GGGGTGGGGTTATTTTTGTT
IES229	TCGAGATCTCAGAGGACCGT	CCAGCATCAATCTACAAGGGA
IES230	GGGAGAGGGAGAGAAGAGGA	GCTACACAGCCACTGGGAAT
IES231	AGCTTTTTGACGGTGGAATG	TTTTCTTGCTCCTCTTCCCA
IES232	CCGCTCTGTATCTGGAAAGA	TGAGTCCATCGATGTGGGTA
IES233	TTTGTGGCTCGTCTCAAACA	CCCGGTGAAGATGGAAGTAA
IES234	CAGAAAGCTCCACCTGCTCT	GCCTCCTCAATCCAATTCAA
IES235	TGACCTTTTCTTTCATCCCG	TTTTGCCTGCACAGACTCAC
IES236	AAAGGTTGTGCTAGCGGAGA	CAACATTGGCTTGACCTTGA
IES237	GGGGGAACGACTTCTACACA	TCGTATCGGCGAATAACTCC
IES238	AGTTATGGTTGAGGGAGGGC	CCATGGGGAATGAAACAAAC
IES239	CAGAGCCACACACTTTGGTG	TCTGCAAACCTCCAAACACA
IES240	TGAAGCTCATAATTGCGCTG	TCCATGGACACTTGCAATACA
IES241	GTTTGTTCTCGAGGGATGGA	CCACAACCACAACCCCTAAA
IES242	GCAGGTAGATTCACGTCGCT	ATCTTCCACCAATGTTTCGC
IES243	TATGATCGCCATCAACTGGA	AAGACGGATACAATGGGCAA
IES244	TACGGCAGCAACAATGAGAG	AACAGAGGGGTCCAAACCTT
IES245	TTCTATCATCATCGCCATCG	AGTCTCCCAACAGCATCACC
IES246	GCAAGTTTATGGGTGAGGGA	ATTGAACAACCAACCCCAAA
IES247	TAGCATTCGATTTCCAAGCC	AGAACAATCGTGATCTCCGC
IES248	CATGGCGTTTTCAAGGTTTT	GAGCTTGACTCGGGTGATTC
IES249	CACCAACAACATCCTCAACG	GGCTTCACCTGAACCACAGT
IES250	GATCGAGTGAAGAATGGGGA	ATCCCAATCCCATGATTGAA
IES251	GCACCAGGAGTGCCAATTAT	TACTGCACCCTTTCTGACCC
IES252	CGCTATTACGCCCAAAACAT	GAGTAGACCGCTGAGGATGC
IES253	AGGTCGAGGTCAACTGAGGA	AAACAGCTGAAAGCACATCG
IES254	TGGCATTCAGAGTTTGCTCA	TGTCCTTTTTGGTCCAGTCC
IES255	GCGATTCCTCTGCAGTTCTC	TCCGGAAAGTCTTAGCATCG
IES256	AGCACTGGAGACGGTACAGG	GGTTGCGCTTAAGTTGCTTC
IES257	CTCCACGTGGCTGAACACTA	GTCGCCGGAGTTATTGTTGT
IES258	AAAGTTCGATCCCAATGCTG	GTACGACCACCGGAACTTGT
IES259	TCCAAAGCCAAAACCAAAAC	ATAACCGTATCCCCTTTCCG
IES260	GAAAAGTGCGAGTATGGGGA	ATACTTCTGGGCATGGCTTG
IES261	GGAATCTTCCCTCATGGACA	AAGTAGAGAGGGAGCGGGAG
IES262	GTCCGAAGAGTCAACGGAGA	ATCGTCACATTCAGCAGCAG
IES263	TTCTTGTTCCTTGAGGGTGG	AGATCTCACTGGGCACCAAC
IES264	AGAGGGGTGGACTTGAAGGT	GCTCAAAATCCAATGGGAGA
IES265	TCCGATCCATTCTCTCTTGC	ATGGTGTTGTGGGTTTGGTT
IES266	AACAGAGAGAGTCCAGCCCA	CCTTCTGGAGATTGCAAAGC
IES267	ATTTTCAATGCCACAGCACA	TGACAGTTGCTTTGGCTCAC
IES268	CAGAGAGAGAAAGAGGCGGA	CAAAACTAAAACCCGCCTGA
IES269	TGGGTACACACGTTGCTGAT	TGGTTCAGGGTCTGGGTTAG
IES270	CTCGCTCACGATTGATGATG	CGGAGTGGTAGGGCTAAACC
IES271	GTCGTCTTCAACCTCTTCGC	ACTCCTCGGCTTTCTTCTCC
IES272	GAGACTGAACTTTGCCTGGG	GCTTGATGGGGTCCTTGTTA
IES273	AAGCCCGTGATTGTCTTGTC	TCCATCCTTCCTGAAAGCAG
IES274	GAGCAGGAGGCTACAACCAG	ATGCCCTCCCTTCACTTCTT
IES275	TTCGCATGACTTGTTTCTGG	ACCGCAGTACTTTTCCCCTT
IES276	CCTTTCTCCGCTTCACACTC	GTGTAGGCGGAATGGGAGTA
IES277	CTGATAACCGTAGCGCCAAT	TATTCGGTTCGGATCTGGTC
IES278	ATAAACCGTACCCTGGACCC	AAAAAGTTGCCCATCACTGG
IES279	TTTATTCATCCTGCCCATCTC	AGCTCGAAAACAGACAGGGA
IES280	TTGTCCATGGAGATGGGAAT	TCTCTGTGTAGACCCCACCC
IES281	TGCCATTGCCATAACTTCCT	CCTTGCTCTCCTTCTTCCCT
IES282	TCGCATGTCGAAATGAAGAG	CGGAAAGTGTCCGTTACGAT
IES283	GAGAACGACGAGCTCGAAAC	CTCTCCAGATGGGAACAACG
IES284	GCCGCATCTTATACAGGGAA	AACCACCCCCTACTTCATCC
IES285	TATTCTGTGCTTGCGGACAC	CAGAGGACGAGGAAGAGCAC
IES286	TTTCATGCAGTTTGGCAGAG	CTCCATTGCTTCCATCCACT
IES287	CCGAAGAAGTGCTTTGGAAG	CCCTATCTCTTTCCCTTGCC
IES288	CACCGCCTTACGTTCCTAAA	ACTGGACAGCACGTGTCCTT
IES289	GCTAGCCAGCTCTCAAGTGG	TCTGATCAAAATCCCTTCCG
IES290	CTCCTCCGCCTCTACTTCCT	ACCGGAGATGAAAAGACACG
IES291	GGGAGAGAGCGGAAGAGTTT	CCTTAAACCTGTGCGTGGTT
IES292	TGCATCAAGCAGTGTAAGGC	CCGATTTGCATTCGAGGTAT
IES293	CAACAACTGGCACTTGCACT	GTGGCATCTGAGGTTGAGGT
IES294	ATCCTCTGAGCCTGTCATGG	TCCTCCATGGTCTTGATGGT
IES295	ACACCGACAACCTCTTCACC	TTCAGGTTTTCGCTTCTCGT
IES296	AGCCACCCAAAACAGACAAC	AAATATCCCGGATTTCGACC
IES297	CCAAGATTGCAGATTTGGGT	CTTTGACAACCCCCTCTTGA
IES298	GTCTCTCCTTTCCCTGACCC	TCAACGAGAAAAGGGTCCAC
IES299	TAGGGAGCAATGATTGGGAG	GTGGGGAGGTGGAGAATACA
IES300	GGCCTGAAAAGCTTTGAACA	TTCTCCTTCTTCCCTCGACA
IES301	GCAATCCCTATGGTGCAGTT	AGCAGCATTTTGTGGTTCCT
IES302	TCAACAAGGACAGGTGGTCA	CTTGAATCGAGCACTGCAAA
IES303	CCGGAACGGATTGATAAAGA	CCCAATCTGCTGTTCCAAAT
IES304	ATATTTTCGCGACCAAATCG	ATTTGATGGATTGGGCTACG
IES305	AACCATAGGGCTTGATGACG	CTGATTTGAAGCATTGGGGT
IES306	CTTCCGTTTCTGCTCTTTGG	TGTGGAATTCCCTTTCTTCG
IES307	CTTGTGCAGTGTCGGCTTTA	GAGAGGGTATGAGGCATCCA
IES308	GCAGATTTTGCAGATGGTGA	CTGCATCTTCAGCTGCTTTG
IES309	GCAATAGGCCCGTGACTTTA	TCATCAGCAACTGAACGACC
IES310	TGTTTTGTTATGGCACGGAA	AATGATGTCTCCATCTGGGC
IES311	TTCGAATCAACAGCAGCAAC	CGGAGCTATGAATCTGAGGC
IES312	TCAGAGGACGGAATTTGAGG	TGGGTATTCCCTGTTCTTCG
IES313	CAGATTCTTGGGCTCAGAGG	CGCTTGGAATCAACAGGATT
IES314	TTGAATCTTGATCTTGCCCC	AAGGCATCGGTACAATCCTG
IES315	CTATAGGTTGGCACCGGAAA	TTGTGGGCTATATTGGCTCC
IES316	ATCCCCAGAAAATGGGAAAC	GCAGGCCTTTTCTTCATCTG
IES317	TGTGAAGCTATCAACGGCTG	TCCAACAAGTTTCGTCCACA
IES318	GAGGAGAGCTCGTTTGATCG	TTTCATGATTGTACGTTTGTTCA
IES319	CCGATTGCCTTCAAGTCTTC	CAAAACGAGCAGCTTTTTCC
IES320	AGGGCATCAAGACTGATTGG	CTTGTGGTCCACCCTCTGAT
IES321	CTCCAAAATGGACCAGGAAA	ATCGATGAAGAGTGGGATGG
IES322	TTCCCATTCTCCAATCCTCA	AAGGTGATGCCATAAGGCTG
IES323	ACCCCAACACAAGTAGCCAG	TTATGGCCATCCCAATGTTT
IES324	CCGGAAAAGTAACCGTGAAA	TTGTGAATCGACCGTCACAT
IES325	TTCTTGCGCACTTGTGATTC	AGAGCGATAAGAAATGGCGA
IES326	TCTGGTGTTCATGGGCTACA	CGTGCAAAGTTTTGAGAGCA
IES327	TTTCATTTCACCAGGGAAGC	GGGACTGGAAGGAGGAAATC
IES328	GTTAATGGCAACGAGTGGGT	AGCCATATACCTTCCCGCTT
IES329	CACAGTCCAATCCCTCCACT	TGTCGCTAATGAGCGTGTTC
IES330	CTTGCTCGTCAATTACGCCT	GCACTCTCCACTTCCTCGTC
IES331	TGGAGGGAGATTCATTCGTC	CGTAGCGCAAGTGTCGTTTA
IES332	TTTTCGGCCATAACTCTTGG	GAAACTGTAATCGGAAGCCG
IES333	CCTCCTCTACCGTTCTTCCC	TCTAAAAACCGCAATACCCG
IES334	CCGGACAGACCTAGACCAGA	TCAGAGTCAACGGAAAGGCT
IES335	CCCAGAAAGCATCTTCAGGA	GGTTTCTCAAACGTTGGCAT
IES336	AATTGTTGTGATTTTCCGGC	TCGCTCTGTCTCTCCTCGAT
IES337	CCGTGAAAGACAAACCCAGT	TCAAGCTGCAAGATGGACAC
IES338	TCGATATTGGATTTGGTGCC	GCGTCAAACTCTCGTGCATA
IES339	GGTGCAAGGAGATTGGTGTT	CTCCTTCCTCCCTCAAATCC
IES340	GGACAGAGTTTTGGCGGTTA	ATCACAGGCAGAGGCTGTTT
IES341	AAAAACCAATGGCCCCTAAG	GAGATACCGATGTCCGGATG
IES342	GATGTTTTCAAGAGCCCCAA	CAGAGACGATATCCCCATCG
IES343	TTCATCCACCGTACATTCCC	GTAGCTGCCGGAGGTTTTG
IES344	TGGATTGAAAATGCTGATCG	GGAGGGGGATGAAGATCACT
IES345	GGCTTCCTACCTCCTCTGCT	CTTCCGCGGATATCATCCTA
IES346	CGCTTCTCTTCTCCTCTCCA	TAGCCTTGACACAGCCTCCT
IES347	CAAACGCATCCTCTCTCACA	AAATCAAGACCAAAATGCCG
IES348	CCAACTCGACTCTCCCCATA	GGCGTTGGTAAAAACTCGAA
IES349	TCCATCTTTTGGTGCTCACA	CACCTCTGCAAATTGGCTTT
IES350	AAATGATTGCCAAAAATCGC	TCCGGAAGCTTCAATTTGTC
IES351	CTACGCCGATTCAGCAAGTT	GAAGACGCCTGTTTGCTCTC
IES352	CATTTCCGATCTCTACTTTCCG	CTCTTTGCCATCCCCAACTA
IES353	CCTTAAACCCGCCTTTTCTC	CTGCCTTTTGTCGGTTGAAT
IES354	GGCGAGTCAGGAATTGTTGT	AGCAACCAAATAACCAAGCG
IES355	AACCCTCGCTTGAGGATTTT	ATCATCTTCATCGGCTTTGG
IES356	ACCTAGCTGAGGATGGTTGC	TGACCAGATTCCAGAAAGGC
IES357	CAGATTGGACGCTACTTCCC	TCTTGGGTTCAAGGGTTCAC
IES358	TCTCGTTATCCCCAAACAGC	CGAAGCTCAGTAGCAAGCCT
IES359	CTGCTCATCCGGGTCATATT	GTAGCCAGCGGCATGTTATT
IES360	GATGGCACTTTGCAGTTTGA	ACTATGAGCAACCCGTGGTC
IES361	TCAAACCTTTAGCCACACCC	TGGTGGTGGTTGAATTGAGA
IES362	CTGTCCTTGCCCTAGCTTTG	AGGGTGAGCGATCTAGGGTT
IES363	TAAGAAATGGCATTGGGAGG	GCGACAAAAGCTATGAAGCC
IES364	GCTGAGAAGCTAAGCTCGGA	CAGCCTTGAATCGCAACATA
IES365	ACATCGGTAGAGTCAACGGC	GGACTGTACAGGACCGGAGA
IES366	ATTGGTGGAGCTAGTGGTGG	TCAAAGAGCGAGAATCCCAT
IES367	GCGAAGATGATGTCAAGCAA	TGAAAACACTCAACCAGCCA
IES368	GCTTAACGACGACACCCAAT	AGCTCCTCAGCAGTTCGTTC
IES369	ATGGCGTTGAATCCTCAGTC	CCTTTACAACCCGGTGCTTA
IES370	TTGCTGGGGATCCTAACTTG	TCGGCCCATTGAATTTACTC
IES371	GCCTTCAGGTGTGATTGGAT	TTGGTTTGCATTGATGGTACA
IES372	TTGCCAACACCTAGAAGGCT	CACCAATAGCTCGGGGAGTA
IES373	TCAAGGGGATCTCATGAAGG	GCAGTCTTGTCCAACCCAAT
IES374	AGGCGATTCTCAATTTCCCT	ATCTCTTCTCCTTTTCCGGC
IES375	AATAAGAGTGAGGAAGTTCTGAAAA	ATCGTCGACAAAATCCCAAG
IES376	GGACGAAGAGATTGACTCGC	TTGCCGCCTTATTCACAAAT
IES377	TATCCTCTGCGACGAGTGTG	CAAATCGAGAAACCCCAAAA
IES378	TGAAGAGAAGGCTGAGGAGC	AAAACACCTCAGCACAACCA
IES379	AATCCATGGCTGATGCTACC	TGCACATTCATCCCTCTCTG
IES380	CAAAGGACTCAGGGCAGAAG	TTCCGCTTTCACCTCAACTT
IES381	GGCTAATGTGTCCGTGGAGT	AAGCTGAATCCCATGTCGTC
IES382	TGAAGGATGCTATTGAGGGG	CTTCCACCATAACCACCACC
IES383	GCCTTGCTCCTGATGATTTG	AAGTCATCCAAGCCACAACC
IES384	AATGTACGATCCCAACTCGG	GTAGGGCACGGAATACGAAA
IES385	CTTATCTCAGATCTGCGCACC	CTCCGACATCTCTTCTTCCG
IES386	CCTCTCCCATACCAATTACCAA	ACACCACCTCCGTGTTCTTC
IES387	CGGGAGTGGGAAATAACTGA	TTTCTTGGTGGGTCTGAAGG
IES388	GGGAGAGAAAGAACTTAGTTTTAGACA	TATCTCCAAAATCGCCCTTG
IES389	TGGATCAATGGATGGGATTT	CCAGTGAAACCAAGGGAAGA
IES390	TGTGAGGCGCGTTTTACATA	GTTTCCGAGTCTGCGAGTTC
IES391	GGATCCGGATAAGTGGGAAT	TCTCCAGCTCTTCCTCCAAA
IES392	AGAACTCCCTTCACCGACCT	GAGCATGAACATCAAAGGCA
IES393	TGCAAGGAATTTCATCCCTC	CGCTGCTACAGCAAACGATA
IES394	CCGGGTCAGAGATTGTGTTT	TCGAAACAAGACCATCCTCC
IES395	GATATCAGCACCAATGGCAA	GTTTTGATTAGGTTGCGGGA
IES396	TGTACCTCTTCGTCGTGCTG	CCGAGGTGGTACTCCCTGTA
IES397	GCCGGGACTATCAGAAACAA	GAAATCTTCTCCCCCGTCTC
IES398	CAGTCGTCCCCTTCTACGAC	GCCGTCGGAATTGTAGTGTT
IES399	ACGAATTCTTGACCCACGAC	ACAGAGTAATGGTGGGGCTG
IES400	GAGGATGAGGATGGGAGTGA	CCCAAAAGGAAAGGTCATCA
